# Supplementary material for: Digital crowdsourced intervention to promote HIV testing among MSM in China: study protocol for a cluster randomized controlled trial
Source: Trials. 2020 Nov 17;21:931. doi: 10.1186/s13063-020-04860-8 (PMC7673095; doi:10.1186/s13063-020-04860-8)
Supplement: Supplementary file 3 — Additional file 3. Intervention materials [file 13063_2020_4860_MOESM3_ESM.zip]

Archive with 36 entries (32 files):
- Additional file 3/Intervention materials/
- Additional file 3/Intervention materials/Images/
- Additional file 3/Intervention materials/Images/Image 1/
- Additional file 3/Intervention materials/Images/Image 1/1.jpeg
- Additional file 3/Intervention materials/Images/Image 1/2.jpeg
- Additional file 3/Intervention materials/Images/Image 1/3.jpg
- Additional file 3/Intervention materials/Images/Image 1/4.jpg
- Additional file 3/Intervention materials/Images/Image 1/5.jpeg
- Additional file 3/Intervention materials/Images/Image 10.jpg
- Additional file 3/Intervention materials/Images/Image 11.jpg
- Additional file 3/Intervention materials/Images/Image 12.jpg
- Additional file 3/Intervention materials/Images/Image 13.jpg
- Additional file 3/Intervention materials/Images/Image 14.jpg
- Additional file 3/Intervention materials/Images/Image 15.jpg
- Additional file 3/Intervention materials/Images/Image 16.jpg
- Additional file 3/Intervention materials/Images/Image 17.jpg
- Additional file 3/Intervention materials/Images/Image 18.jpg
- Additional file 3/Intervention materials/Images/Image 19.jpg
- Additional file 3/Intervention materials/Images/Image 2.png
- Additional file 3/Intervention materials/Images/Image 20.jpg
- Additional file 3/Intervention materials/Images/Image 21.jpeg
- Additional file 3/Intervention materials/Images/Image 22.png
- Additional file 3/Intervention materials/Images/Image 23.jpg
- Additional file 3/Intervention materials/Images/Image 24.jpg
- Additional file 3/Intervention materials/Images/Image 3.jpg
- Additional file 3/Intervention materials/Images/Image 4.jpg
- Additional file 3/Intervention materials/Images/Image 5.jpg
- Additional file 3/Intervention materials/Images/Image 6.jpg
- Additional file 3/Intervention materials/Images/Image 7.jpg
- Additional file 3/Intervention materials/Images/Image 8.jpg
- Additional file 3/Intervention materials/Images/Image 9.jpg
- Additional file 3/Intervention materials/Videos/
- Additional file 3/Intervention materials/Videos/Video 1.mpg
- Additional file 3/Intervention materials/Videos/Video 2.avi
- Additional file 3/Intervention materials/Videos/Video 3.mp4
- Additional file 3/Intervention materials/Videos/Video 4.mp4
